# Supplementary material for: Flywheel squats versus free weight high load squats for improving high velocity movements in football. A randomized controlled trial
Source: BMC Sports Sci Med Rehabil. 2020 Oct 2;12:61. doi: 10.1186/s13102-020-00210-y (PMC7532637; doi:10.1186/s13102-020-00210-y)
Supplement: Supplementary file 1 — Additional file 1. Supplementary file: zip-file containing the dataset analyzed for this study. [file 13102_2020_210_MOESM1_ESM.xlsx]

## Sheet: Sheet1
ID	Group	Age	Position	Bodyweight_kg	Sprint_10m_pre	Jump_CMJ_pre	Squat_1RM_pre	Bodyweight_psot	sprint_10m_post	jump_CMJ_post	squat_1RM_post	Height_meters	Exercise_volume_hours	Squat_1RM_scaled_x0.67_pre	Squat_1RM_scaled_x0.67_post	Difference_pre_post_sprint_10m	Difference_pre_post_CMJ_	Difference_pre_post_1RM	Difference_pre_post_bodyweight	Difference_pre_post_body_weigt	BMI_pre	BMI_post	Difference_BMI_pre_post
	1	22	3	81.65	1.73	35.23	130	81.86	1.71	35.71	130	1.82	3	96.79	96.78	-0.02	0.48	0	-0.02	0.21	24.65	24.71	0.06
	1	28	1	95.92	1.64	44.72	150	95.51	1.66	43.08	170	1.85	6	110.49	125.25	0.02	-1.64	20	14.77	-0.41	28.03	27.91	-0.12
	1	27	4	92.25	1.77	37.95	180	91.74	1.77	38.54	190	1.84	4	132.93	140.37	0	0.59	10	7.44	-0.51	27.25	27.1	-0.15
	1	29	3	78.51	1.75	34.75	140	78.35	1.75	35.11	150	1.75	2	104.51	111.99	0	0.36	10	7.48	-0.16	25.64	25.58	-0.05
	1	28	5	73.55	1.69	36.79	140	73.9	1.7	37.05	140	1.78	2	104.97	104.94	0.01	0.26	0	-0.03	0.35	23.21	23.32	0.11
	1	25	2	82.86	1.75	29.43	100	83.39	1.75	29.43	100	1.76	1	74.38	74.35	0	0	0	-0.03	0.53	26.75	26.92	0.17
	1	23	3	88.4	1.76	33.94	130	89.1	1.77	34.35	130	1.82	0	96.28	96.23	0.01	0.41	0	-0.05	0.7	26.69	26.9	0.21
	1	25	3	84.39	1.68	38.14	160	84.55	1.68	38.01	160	1.87	4	118.87	118.85	0	-0.13	0	-0.02	0.16	24.13	24.18	0.05
	1	24	1	82.42	1.78	38.09	140	82.1	1.78	38.5	140	1.86	1	104.17	104.2	0	0.41	0	0.03	-0.32	23.82	23.73	-0.09
	1	27	4	86.9	1.73	36.87	150	87.11	1.73	35.95	150	1.84	0	111.22	111.2	0	-0.92	0	-0.02	0.21	25.67	25.73	0.06
	1	23	3	72.14	1.74	33.19	110	71.85	1.75	34.21	110	1.78	2	82.58	82.61	0.01	1.02	0	0.02	-0.29	22.77	22.68	-0.09
	1	23	2	78.51	1.73	32.83	120	78.95	1.73	32.8	120	1.81	3	89.58	89.55	0	-0.03	0	-0.03	0.44	23.96	24.1	0.13
	2	26	1	111.62	1.81	31.45	150	113.76	1.81	32.9	190	1.91	1	109.37	138.36	0	1.45	40	28.99	2.14	30.6	31.18	0.59
	2	23	4	61.06	1.9	41.78	100	60.65	1.82	46.03	160	1.7	1	75.92	121.53	-0.08	4.25	60	45.61	-0.41	21.13	20.99	-0.14
	2	22	5	79.92	1.6	39.23	150	81.24	1.6	45.33	210	1.8	0	111.84	156.41	0	6.1	60	44.57	1.32	24.67	25.07	0.41
	2	24	5	83.08	1.65	41.25	160	82.47	1.67	43.11	220	1.82	6	118.99	163.69	0.02	1.86	60	44.7	-0.61	25.08	24.9	-0.18
	2	23	3	71.36	1.84	32.16	90	72.85	1.82	34.78	160	1.82	2	67.62	120.04	-0.02	2.62	70	52.43	1.49	21.54	21.99	0.45
	2	19	4	81.86	1.73	35.58	150	80.63	1.72	39.07	220	1.83	5	111.66	163.94	-0.01	3.49	70	52.28	-1.23	24.44	24.08	-0.37
	2	23	3	76.76	1.73	37.28	150	75.13	1.71	40.68	240	1.79	3	112.15	179.69	-0.02	3.4	90	67.55	-1.63	23.96	23.45	-0.51
	2	22	3	73.7	1.76	42.9	120	74.41	1.7	42.78	160	1.8	4	89.96	119.87	-0.06	-0.12	40	29.91	0.71	22.75	22.97	0.22
	2	21	2	75.03	1.66	36.36	120	77.88	1.63	38.92	200	1.8	5	89.85	149.38	-0.03	2.56	80	59.53	2.85	23.16	24.04	0.88
	2	26	3	88.79	1.72	39.6	190	87.97	1.7	39.17	230	1.86	4	140.67	170.4	-0.02	-0.43	40	29.72	-0.82	25.66	25.43	-0.24
	2	22	1	72.37	1.82	30.55	120	73.9	1.78	33.5	180	1.77	0	90.07	134.92	-0.04	2.95	60	44.85	1.53	23.1	23.59	0.49
	2	26	4	78.79	1.7	37.5	130	77.46	1.66	40.91	200	1.79	5	97.02	149.44	-0.04	3.41	70	52.41	-1.33	24.59	24.18	-0.42
	2	25	5	71.03	1.67	35.09	120	72.97	1.64	39.62	190			90.19	142.54	-0.03	4.53	70	52.35	1.94
	3	22	6	79.8	1.82	34.86	150	79.1	1.78	37.02	160			111.86	119.38	-0.04	2.16	10	7.53	-0.7
	3	26	1	91.34	1.76	34.5	160	89.34	1.73	41.51	180	1.89	3	118.24	133.21	-0.03	7.01	20	14.98	-2	25.57	25.01	-0.56
	3	23	2	77.37	1.68	35.73	140	79	1.65	38.57	170	1.74	3	104.61	126.86	-0.03	2.84	30	22.24	1.63	25.55	26.09	0.54
	3	18	3	81.75	1.8	32.25	150	83.28	1.76	34.73	180	1.85	4	111.67	133.84	-0.04	2.48	30	22.17	1.53	23.89	24.33	0.45
	3	21	2	71.15	1.73	35.48	120	69.83	1.7	38.97	140	1.77	1	90.17	105.34	-0.03	3.49	20	15.16	-1.32	22.71	22.29	-0.42
	3	21	4	67.14	1.6	41.69	120	68.09	1.59	43.15	140	1.8	3	90.53	105.51	-0.01	1.46	20	14.99	0.95	20.72	21.02	0.29
	3	26	1	88.58	1.73	37.56	150	90.62	1.71	42.53	180	1.86	5	111.08	133.09	-0.02	4.97	30	22.01	2.04	25.6	26.19	0.59
	3	27	2	86.14	1.8	34.4	130	85.98	1.78	36.16	140	1.79	2	96.45	103.88	-0.02	1.76	10	7.43	-0.16	26.88	26.83	-0.05
	3	27	4	80.64	1.74	32.89	120	82.13	1.72	36.38	140	1.82	0	89.42	104.2	-0.02	3.49	20	14.78	1.49	24.34	24.79	0.45
	3	26	1	81.26	1.86	30.6	110	82.8	1.85	30.97	130	1.79	0	81.93	96.7	-0.01	0.37	20	14.77	1.54	25.36	25.84	0.48
	3	20	3	68.93	1.79	31.2	100	70.32	1.76	35.06	120	1.71	3	75.31	90.25	-0.03	3.86	20	14.94	1.39	23.57	24.05	0.48
	3	24	4	75.81	1.71	35.78	120	76.2	1.68	37.04	140	1.8	2	89.79	104.72	-0.03	1.26	20	14.93	0.39	23.4	23.52	0.12
	3	19	1	73.12	1.78	30.01	90	74.62	1.76	34.75	120	1.85	2	67.51	89.89	-0.02	4.74	30	22.38	1.5	21.36	21.8	0.44
	1=control		1=central defender
	2=squat free weight		2=wide defender
	3=flywheel		3=central midfielder
			4=wide midfielder
			5=striker
			6=goal keeper
